# Supplementary material for: Complete chloroplast genome sequence of Pachystachys lutea Nees: genome structure, adaptive evolution, and phylogenetic relationships
Source: BMC Genom Data. 2025 Nov 19;26:87. doi: 10.1186/s12863-025-01380-9 (PMC12628888; doi:10.1186/s12863-025-01380-9)
Supplement: Supplementary file 9 — Supplementary Material 9: Table S3. Ka/Ks values of PCGs of P. lutea with close species [file 12863_2025_1380_MOESM9_ESM.xlsx]

## Sheet: kaks
Table S3. Ka/Ks values of PCGs of P. lutea with close species.
name	accD	atpA	atpB	atpE	atpF	atpH	atpI	ccsA	cemA	clpP	infA	matK	ndhA	ndhB	ndhC	ndhD	ndhE	ndhF	ndhG	ndhH	ndhI	ndhJ	ndhK	petA	petB	petD	petG	petL	petN	psaA	psaB	psaC	psaI	psaJ	psbA	psbB	psbC	psbD	psbE	psbF	psbH	psbI	psbJ	psbK	psbL	psbM	psbN	psbT	psbZ
Clinacanthus nutans	1.00842	0	0.0658827	0	0.259854	0	0.297007	0.354335	0.637559	0.136576	0	0.352765	0.204937	0.182207	0	0.109278	0.135857	0.426096	0.117909	0.0575244	0	0.409746	0.243279	0.187598	0.0829021	0	0	0	0	0.136033	0.0982441	0	0.260143	0	0.0742532	0.0661992	0.0548271	0.0969975	0	0	0.509483	0	0	0.427405	0	0	0	0	0.190874
Dicliptera mucronata	0.34045	0.10744	0.125091	0.303603	0.185838	0	0.290602	0.320776	0.520813	0.433825	0.0290494	0.502432	0.172191	0.114808	0.100317	0.264842	0.323688	0.359798	0.326468	0.108093	0.213096	0.173463	0.341579	0.289302	0	0	0	0.125594	0	0.0399672	0	0	0.126819	0	0.0291441	0.0119324	0.0363399	0.0170451	0.180395	0	0.0819816	0	0	0	0	0	0	0.744966	0.229621
Dicliptera peruviana	0.354853	0.10744	0.125091	0.303603	0.185838	0	0.290602	0.320776	0.490266	0.433825	0.0290494	0.502432	0.197869	0.114808	0.100317	0.2541	0.323688	0.362448	0.291652	0.108093	0.213096	0.173463	0.341579	0.289302	0	0	0	0.125594	0	0.0399672	0	0	0.126819	0	0.027384	0.0119324	0.0339734	0.0165225	0.299155	0	0.0819816	0	0	0	0	0	0	0.744966	0.229621
Justicia flava	0.313351	0.10883	0.0642608	0.308994	0.15829	0	0.285213	0.329447	0.562233	0.288426	0.0687314	0.425369	0.408819	0.141331	0.100317	0.18982	0.331498	0.33321	0.158832	0.184438	0.338457	0.350176	0.391835	0.178432	0	0	0	0	0	0.0558604	0	0	0.126819	0	0.0360666	0.0848372	0.0195707	0.0403397	0	0	0.253924	0	0	0	0	0	0.255372	0.112344	0.229869
Justicia leptostachya	0.384438	0.0977994	0.147036	0.176134	0.374386	0	0.293819	1.2345	0.802432	0.785314	0	0.385126	0.132615	0.104939	0.158312	0.278108	0.287849	0.358585	0.206961	0.202877	0.149151	0.207371	0.357335	0.308201	0	0.0497006	0	0	0	0.0691141	0	0	0.610342	0	0.0383069	0.135847	0.0492562	0.0659615	0.220249	0	0	0	0	0	0	0	0.19787	0	0.326233
Peristrophe japonica	0.33538	0.096258	0.112164	0.225614	0.155303	0	0.271495	0.289135	0.464984	0.284869	0.0346181	0.509597	0.210739	0.12568	0.103404	0.260246	0.408474	0.346363	0.319949	0.100296	0.15032	0.173308	0.340582	0.246731	0	0	0	0.131439	0	0.0532902	0	0	0.126819	0	0.0314528	0.0260603	0.0202584	0.0210712	0.299155	0	0.0819816	0	0	0	0	0	0	0.237195	0.302406
Strobilanthes cusia	0.523638	0.211627	0.0382978	0.829611	0.278814	0	0.197273	0.559178	0.270804	0.211005	0	0.460771	0.221917	0.0822109	0.112153	0.219106	0.33316	0.362073	0.276715	0.129594	0.337278	0.174626	0.201945	0.201461	0.00915051	0.022114	0	0.0865647	0	0.0619259	0.0184128	0	0.782489	0	0.0188014	0.0808645	0.0552148	0.0107282	0	0	0.119952	0	0.564266	0.442062	0.197317	0.313032	0.193905	0	0.249874
[truncated: 31 more columns]
